# Supplementary material for: Alkylaminophenol and GPR17 Agonist for Glioblastoma Therapy: A Combinational Approach for Enhanced Cell Death Activity
Source: Cells. 2021 Aug 3;10(8):1975. doi: 10.3390/cells10081975 (PMC8393831; doi:10.3390/cells10081975)
Supplement: Supplementary file 1 [file cells-10-01975-s001.zip]

Archive with 1 entries (1 files):
- cells-1306053-supplementary.pdf
